# Supplementary material for: Protein kinases MpkA and SepH transduce crosstalk between CWI and SIN pathways to activate protective hyphal septation under echinocandin cell wall stress
Source: mSphere. 2024 Dec 13;10(1):e00641-24. doi: 10.1128/msphere.00641-24 (PMC11774030; doi:10.1128/msphere.00641-24)
Supplement: Data Sheet S1 — Detailed list of A. nidulans strains used in this study. [file msphere.00641-24-s0001.xlsx]

## Sheet: Sheet1
Strain #	Referred to as	Source	Parent	Full Genotype
FGSC A1166	SO451/Parent	FGSC, DeSouza et al. 2013		pyrG89; wA3; argB2; ΔnkuAku70::argB pyroA4; sE15 nirA14 chaA1 fwA1
FGSC A1405	control	FGSC, DeSouza et al. 2013	SO451	pyrGAf; pyrG89; wA3; argB2; ΔnkuAku70::argB pyroA4; sE15 nirA14 chaA1 fwA1
FGSC A1334	∆sepH	FGSC, DeSouza et al. 2013	SO451	∆sepH::pyrGAf; pyrG89; wA3; argB2; ΔnkuAku70::argB pyroA4; sE15 nirA14 chaA1 fwA1
FGSC A1306	∆sepL	FGSC, DeSouza et al. 2013	SO451	∆sepL::pyrGAf; pyrG89; wA3; argB2; ΔnkuAku70::argB pyroA4; sE15 nirA14 chaA1 fwA1
FGSC A1371	∆pomA	FGSC, DeSouza et al. 2013	SO451	∆pomA::pyrGAf; pyrG89; wA3; argB2; ΔnkuAku70::argB pyroA4; sE15 nirA14 chaA1 fwA1
FGSC A1404	∆mpkA	FGSC, DeSouza et al. 2013	SO451	∆mpkA::pyrGAf; pyrG89; wA3; argB2; ΔnkuAku70::argB pyroA4; sE15 nirA14 chaA1 fwA1
AGD001	∆spgA	This Study	SO451	∆spgA::pyrGAf; pyrG89; wA3; argB2; ΔnkuAku70::argB pyroA4; sE15 nirA14 chaA1 fwA1
AGD002	∆bubA	This Study	SO451	∆bubA::pyrGAf; pyrG89; wA3; argB2; ΔnkuAku70::argB pyroA4; sE15 nirA14 chaA1 fwA1
AGD003	∆byrA	This Study	SO451	∆byrA::pyrGAf; pyrG89; wA3; argB2; ΔnkuAku70::argB pyroA4; sE15 nirA14 chaA1 fwA1
AGD004	∆ankA	This Study	SO451	∆ankA::pyrGAf; pyrG89; wA3; argB2; ΔnkuAku70::argB pyroA4; sE15 nirA14 chaA1 fwA1
AGD006	∆bubA∆byrA	This Study	AGD002	∆byrA::pyroAAf; ∆bubA::pyrGAf; pyrG89; wA3; argB2; ΔnkuAku70::argB pyroA4; sE15 nirA14 chaA1 fwA1
AGD008	∆rlmA	This Study	SO451	∆rlmA::pyrGAf; pyrG89; wA3; argB2; ΔnkuAku70::argB pyroA4; sE15 nirA14 chaA1 fwA1
