# Supplementary material for: Protein kinases MpkA and SepH transduce crosstalk between CWI and SIN pathways to activate protective hyphal septation under echinocandin cell wall stress
Source: mSphere. 2024 Dec 13;10(1):e00641-24. doi: 10.1128/msphere.00641-24 (PMC11774030; doi:10.1128/msphere.00641-24)
Supplement: Data Sheet S2 — Oligonucleotide sequences used to generate recombinant strains. [file msphere.00641-24-s0002.xlsx]

## Sheet: Sheet1
		Deletion Cassette Overhang Primers			Cas9 sgRNA ProtoSpacers
Strain #	Referred to as	5pF	3pR		5p	3p
AGD001	∆spgA	CTGCGGCTGTGTTGCTCTGTTGACCTCAGGCACTCCCTCCCCTCCTTCTGTCAGCAATTGGCGCTTCATG	GGATCCAGGACTTGATATAGGCCCAACCTAGGTGTAGGGAACGTTCGGTGAGAGGAGGCACTGATG		TTCGGCGACCGGGGGTTGAG	ACATCATTCGTCCAAACGCA
AGD002	∆bubA	TGAAATCTTTGACAAGTAAGCTCTATGTTCGAGTGTAGTAGTGGCAATAGAGCAATTGGCGCTTCATG	CGAGAACCTGAACTTGACCAGTTTCACCGTATCAGTCATTCAATGGGTCATGAGAGGAGGCACTGATG		AGTTTAAGGAGAGAGCGACG	GTATGCGTGTAGTTGAGCTG
AGD003	∆byrA	AATGCGAGTTAACATCTCAATCTAATGCATTTCTGGCCTCGTCCCTAAGCAATTGGCGCTTCATG	GAATTAATGAATCATTTTACTGTACTCTTTAGACTCTGATTGCGTATAGATGAGAGGAGGCACTGATG		TCAACTCTAGAGCAACACTG	TATAAAGCCATAGTACCCCG
AGD004	∆ankA	GACCTACCGACATAGTGTTCTGGTCAGAAAATCTACAAGCTAGACAATAGAGCAATTGGCGCTTCATG	TGGAAAGGGAAAAGCTTCAAGAAATTACAACCGAATGAAATCTGTGAGAGTGAGAGGAGGCACTGATG		AGGGGGGTGGGAAAAAAAAG	AAAATTGGAGAAGAACCCCG
AGD006	∆bubA∆byrA	GTCCCTATAGTCTGTTTCTTTGATATATCGGACTTCCGAGCAACCAGCGCTCAGGACCACTATGAAGCCCGA	TCTTCTGAATTAATGAATCATTTTACTGTACTCTTTAGACTCTGATTGCGGAGTGCCGTCAACTGGGTAGTG		TCAACTCTAGAGCAACACTG	TATAAAGCCATAGTACCCCG
AGD008	∆rlmA	TAGCGCCGCTTCGATGTCCTCGCTCTTCATCCTCCCTTCCTGTCGGGCAGAGCAATTGGCGCTTCATG	GCGGATGTCATGTTTTTGCTTTCTTTGCAGCGCCTTCCCCCGTGGGGCCGTGAGAGGAGGCACTGATG		GCTGTTGTGGATGCGCATGG	GGTTGTGCGAGAGCGTGCGG
