# Supplementary material for: Protein kinases MpkA and SepH transduce crosstalk between CWI and SIN pathways to activate protective hyphal septation under echinocandin cell wall stress
Source: mSphere. 2024 Dec 13;10(1):e00641-24. doi: 10.1128/msphere.00641-24 (PMC11774030; doi:10.1128/msphere.00641-24)
Supplement: Data Sheet S3 — Diagnostic primers used to confirm recombinant strain genotypes. [file msphere.00641-24-s0003.xlsx]

## Sheet: Sheet1
				Diagnostic Primers							WTgDNA amplicon BP				∆gDNA amplicon BP
Strain #	Referred to as	Transformation		5pF	3pR	WT 5pR	WT 3pF	∆ 5pR	∆ 3pF		5p-3p (5pF x 3pR)	WT 5p (5pF x WT 5pR)	WT 3p (WT 3pF x 3pR)		5p-3p (5pF x 3pR)	∆ 5p (5pF x ∆ 5pR)	∆ 3p (∆ 3pF x 3pR)
AGD001	∆spgA	∆spgA::pyrGAf		TCGCCCATGTCATCGGGAGGGGCAT	ATTTCCGCTCCTCAAGGCCGCCGCT	GCTTGGCCGTGAGGAGGTCGGTGGTTGC	GAGTTCGTCAACATGCTCCCGCTCGTGTGTAACGATGCG	GAGAACGCTGCAGTTGATAATGTGGGCCCATTC	GCCGACTTTATCATCGCCGGTCGAGGCATCTACGCTG		2105	758	1063		2183	1265	579
AGD002	∆bubA	∆bubA::pyrGAf		GGCCACTGAAGGATTTTGAAAG	ACCTCAACGCAACAAATCATTC	GCTGAGGGATCATACCATGC	CCGTCCTAATTGTCCGCAAG	TCAATTGCGACTTGGACG	CAAGGCATCGGTTGACTACG		3457	932	709		2246	808	883
AGD003	∆byrA	∆byrA::pyrGAf		TGCGAGTTAACATCTCAATCTA	ACCTAGCAGGTTCATATTTTGA	TGTGTCCTATATTGTACAGTCG	TACGGAAGAAGAAAAATGGAGA	CGAGGTCCAGGAGTTCTCG	TCCTGCATCGGCTATTGGAC		4754	649	1261		2428	796	1023
AGD004	∆ankA	∆ankA::pyrGAf		CAAAATAAAAGTGACGATAGCC	GCCACTATGGTAATTTAGTAGG	CGATGATAGGTGTAATGTGC	TCCAATTTGTCGCATCAC	GCTGAAATCGGTGAGGAT	TATATGGCCAGAGTATGCG		5376	1396	885		2106	978	537
AGD006	∆bubA∆byrA	∆byrA::pyroAAf		TGCGAGTTAACATCTCAATCTA	ACCTAGCAGGTTCATATTTTGA	TGTGTCCTATATTGTACAGTCG	TACGGAAGAAGAAAAATGGAGA	GCTTCGAGGATCTAACAATTAC	GGTATTTTCAAGTCTGGTGATG		4754	527	1157		2743	1137	1164
AGD008	∆rlmA	∆rlmA::pyrGAf		TGAGAAGGCTAGTAAGAGCATAAGATG	TGGAGACGTCCTGAAGTAGAGTAC	GATAACGGCAAAGTCAGTCATGC	CTCAGCCGATGCCACTTCA	CGATGTCGATGAATTTGCGGTC	TCCTGCATCGGCTATTGGAC		2972	1004	1218		2608	1555	659
